# Supplementary material for: One-Step Preservation of Phosphoproteins and Tissue Morphology at Room Temperature for Diagnostic and Research Specimens
Source: PLoS One. 2011 Aug 17;6(8):e23780. doi: 10.1371/journal.pone.0023780 (PMC3157466; doi:10.1371/journal.pone.0023780)
Supplement: Table S7 — Tissue sample identification and fixation detail for each experimental procedure. (XLS) [file pone.0023780.s010.xls]

## Sheet: Tissue_Sample_Information
ID	Tissue	Species (Strain)	Age	Gender	Fixation Time (Fixative)	Figure 2	Figure 3	Figure 4	Figure 5	Figure 6	Figure 7	Figure 8	Figure 9	Figure 10
1	Colon Mucosa	human	52 years	male	2 days + 7 days (BHP)		x
2	Colon Mucosa	human	45 years	female	1 day (BHP) / 3 days (Formalin)			(A)			x		CK20, PAS, SMA	(A) ERK T202/Y204
3	Colon Mucosa	human	56 years	male	1 day (BHP) / 3 days (Formalin)			(A)				x	Ki-67
4	Colon Mucosa/Tumor	human	65 years	male	2 days (BHP) / 12 days (Formalin)									(A) ERK T202/Y204
5	Colon Mucosa	human	44 years	female	3 months (BHP) / 3 months (Formalin)									(B) CDK20, ERK T202/Y204
6	Colon Mucosa	human	44 years	female	< 14 days (BHP) / < 14 days (Formalin)								AE1/AE3, CD34
7	Normal Breast	human	64 years	female	< 30 days (BHP) / < 30 days (Formalin)						x
8	Breast	human	48 years	female	7 days (BHP) / 4 days (Formalin)								HercepTest	(A) ERK T202/Y204, GSK3 α/β S21/S9, eIF4G S1108
9	Breast	human	34 years	female	1-15 minutes (BHP) / 1-15 minutes (Formalin)			(C)
10	Uterus	human	43 years	female	5 days (BHP) / 5 days (Formalin)						x		ERα, PR
11	Bone Marrow	human	75 years	male	16 days (BHP)						x
12	Bone Marrow	human	83 years	female	7 days (BHP)								Ki-67
13	Lymph Node Metastasis from Colon Cancer	human	55 years	male	12 hours (BHP) / 12 hours (Formalin)								CDX2
14	Diffuse Large B-Cell Lymphoma	human	77 years	male	12 hours (BHP) / 12 hours (Formalin)								CD3, CD20
15	Prostate	human	69 years	male	12 hours (BHP) / 12 hours (Formalin)						x		p63, PSA, High MW CK
16	Reactive Lymph Node	human	61 years	female	12 hours (BHP) / 12 hours (Formalin)						x		CD3, CD20
17	Testis	feline	6 months	male	3 days (BHP) / 3 days (Formalin)				x
18	Brain	mouse (NOD SCID)	7.5 months	female	10 days (BHP) / 10 days (Formalin)				x			x
19	Brain	mouse (ICR/CDI)	17 weeks	female	1 day + 7 days (BHP) / 1 day + 7 days (Formalin)	x								(A) ACCS79, p38 MAPK T180/Y182
20	Brain	mouse (ICR/CDI)	17 weeks	female	1 day + 7 days (BHP) / 1 day + 7 days (Formalin)	x
21	Brain	mouse (ICR/CDI)	17 weeks	female	1 day + 7 days (BHP) / 1 day + 7 days (Formalin)	x
22	Eye	mouse (NOD SCID)	7.5 months	female	10 days (BHP) / 10 days (Formalin)				x
23	Ear	mouse (NOD SCID)	7.5 months	female	10 days (BHP) / 10 days (Formalin)				x
24	Tongue	mouse (DBA/2J)	9 weeks	female	5 days (BHP) / 5 days (Formalin)				x
25	Sublingual Gland	mouse (NOD SCID)	7.5 months	female	10 days (BHP) / 10 days (Formalin)				x
26	Submandibular Gland	mouse (NOD SCID)	7.5 months	female	10 days (BHP) / 10 days (Formalin)				x
27	Liver	mouse (NOD SCID)	7.5 months	female	10 days (BHP) / 10 days (Formalin)							x
28	Liver	mouse (DBA/2J)	9 weeks	female	5 days (BHP) / 5 days (Formalin)				x
29	Liver	mouse (ICR/CDI)	17 weeks	female	1 day + 7 days (BHP) / 1 day + 7 days (Formalin)	x		(D)
30	Liver	mouse (ICR/CDI)	17 weeks	female	1 day + 7 days (BHP) / 1 day + 7 days (Formalin)	x		(D)
31	Liver	mouse (ICR/CDI)	17 weeks	female	1 day + 7 days (BHP) / 1 day + 7 days (Formalin)	x		(D)
32	Heart	mouse (NOD SCID)	7.5 months	female	10 days (BHP) / 10 days (Formalin)				x
33	Lung	mouse (DBA/2J)	9 weeks	female	5 days (BHP) / 5 days (Formalin)				x
34	Kidney	mouse (NOD SCID)	7.5 months	female	10 days (BHP) / 10 days (Formalin)					x
35	Kidney	mouse (DBA/2J)	9 weeks	female	5 days (BHP) / 5 days (Formalin)					x
36	Pancreas	mouse (NOD SCID)	7.5 months	female	10 days (BHP) / 10 days (Formalin)					x		x
37	Pancreas	mouse (DBA/2J)	9 weeks	female	5 days (BHP) / 5 days (Formalin)					x
38	Spleen	mouse (NOD SCID)	7.5 months	female	10 days (BHP) / 10 days (Formalin)					x
39	Stomach	mouse (NOD SCID)	7.5 months	female	10 days (BHP) / 10 days (Formalin)					x
40	Small Intenstine	mouse (NOD SCID)	7.5 months	female	10 days (BHP) / 10 days (Formalin)					x
41	Colon	mouse (NOD SCID)	7.5 months	female	10 days (BHP) / 10 days (Formalin)					x
42	Mammary	mouse (NOD SCID)	7.5 months	female	10 days (BHP) / 10 days (Formalin)					x
43	Fallopian Tube	mouse (NOD SCID)	7.5 months	female	10 days (BHP) / 10 days (Formalin)					x
44	Ovary	mouse (NOD SCID)	7.5 months	female	10 days (BHP) / 10 days (Formalin)					x
45	Tail	mouse (C57BL/6)	> 6 weeks	female	7 days (BHP) / 7 days (Formalin)					x
46	Rib	mouse (C57BL/6)	> 6 weeks	female	7 days (BHP) / 7 days (Formalin)					x
47	Sciatic Nerve	mouse (C57BL/6)	> 6 weeks	female	7 days (BHP) / 7 days (Formalin)					x
48	Femur	mouse (ICR/CDI)	17 weeks	female	1 day (BHP)					x
